# Supplementary material for: Pembrolizumab Plus Gemcitabine in the Subset of Triple-Negative Advanced Breast Cancer Patients in the GEICAM/2015-04 (PANGEA-Breast) Study
Source: Cancers (Basel). 2021 Oct 29;13(21):5432. doi: 10.3390/cancers13215432 (PMC8582406; doi:10.3390/cancers13215432)
Supplement: Supplementary file 1 [file cancers-13-05432-s001.zip]

Archive with 1 entries (1 files):
- cancers-1417662-supplementary.pdf
